# Supplementary material for: CSL encodes a leucine-rich-repeat protein implicated in red/violet light signaling to the circadian clock in Chlamydomonas
Source: PLoS Genet. 2017 Mar 23;13(3):e1006645. doi: 10.1371/journal.pgen.1006645 (PMC5363811; doi:10.1371/journal.pgen.1006645)
Supplement: S1 Table — (XLSX) [file pgen.1006645.s017.xlsx]

## Sheet: Sheet1
S1 Table. List of primers
Primer name	Sequence (5' → 3')	Target	Purpose
qPCR-ROC15-F	CAGCCCACAGCCTCGTACGGCAG	ROC15(Cre09.g410450), cDNA	Quantification of mRNAs by RT-qPCR
qPCR-ROC15-R2	GTCATGCCAACGGACTGAGACGTC
qRB38-F3	TGGCTGGACAGCCGCGGCGTG	RB38(Cre12.g483700), cDNA
qPB38-R3	CGGCTGCGGTTGTCGTACCACTCAATC
qRB60-F	TCAAGGCCCTGGAGGGCGAGATCTACG	RB60(Cre02.g088200), cDNA
qRB60-R	GCGCGGTCCTCACCGGCGAAGTTC
qPSBO-F	ACCCCAAGGGCCGCGGTGGCTC	PSBO(Cre09.g396213), cDNA
qPSBO-R	CCGGTCACGGGGTCCACCTTGGC
qPCR-ICL-F2	AGGAGGCCAAGAAGTTCGCCGCC	ICL(Cre06.g282800), cDNA
qPCR-ICL-R2	CTCATGCCGCGCGAGGCGTAGTC
qROC40-F	CAACCTCACCGACGACGGCCAGTGG	ROC40(Cre06.g275350), cDNA
qROC40-R	GAGGCGTCGCGGGCAGAGCTCTTC
qCSL-F1	CTGGATTCTCTCTGGCTGGGCTCCAAC	CSL(Cre02.g092150), cDNA
qCSL-R1	CTCAGACACATCCAGCCACTCCAGGC
qRCK1-F	GTGGACAACCGCCAGATCGTGTCG	RCK1(Cre06.g278222), cDNA
qRCK1-R	GGTTCCAGACCTTGACCATCTTGTCCC
m16-F	AGCTGAGCTTGCTGCAGGAGCTGTGAG	CSL(Cre02.g092150), gDNA	Amplification of the insertion site of csl
m16-R	GGTAATGCAGCAAGCACACGCAAGCAC
m16cDNA-F	TTTAAAATGTCGGGGTTCGGCGC	CSL(Cre02.g092150), cDNA	Amplification of CSL cDNA
m16cDNA-R	GAATTCTCACGGCTTGTACTGCGC
m16-f4	GTGCGCCTTGCTGTGCACATCAACGAG	CSL(Cre02.g092150), cDNA	Amplification of the insertion site of csl
CSL-RT-R1	GTTGTCCAGGTACAGCTCCTGCAGACG
1	CACAACGAAATGGCCATTGCCACTG	Cre02.g092250, cDNA	RT-PCR analysis for upstream genes of CSL
2	GGCAGCAGCAAAGTCGACGGACAAGG
3	CTCTACTCCACCGCGCTACACGG	Cre02.g092200, cDNA
4	GAGTGTGGCGCTGGTGACGGAGGGG
5	GGCGTCCGCGACAACAGCAGCTTC
6	GGAGCTGGTGGTAGCAGGGGTGGCAG
7	CGAGGAGGCGGACGAAAGCGACGATG
8	GCGGCAGCTGGTGGTTGACCCTGATAC
9	CGCGCAGGCATACGGATGTGACTTTG
10	TGACTCATCGCGGACTGTGTCCTACAC
11	TAGTTTATTGCTGACCGACATGCCCATG	CSL(Cre02.g092150), cDNA
12	TGTATTCGGGAAAATGTCGGGGTTCGGC
13	AGCTTTGTGACAGCTTTATCAGCCCTAG
14	GGCTCCAACCTGTTGCGTGCACTGCC
15	CGCATGTACACCCACGCCATGCCGTTTC
